# Supplementary material for: The soybean GmDi19-5 interacts with GmLEA3.1 and increases sensitivity of transgenic plants to abiotic stresses
Source: Front Plant Sci. 2015 Mar 24;6:179. doi: 10.3389/fpls.2015.00179 (PMC4371698; doi:10.3389/fpls.2015.00179)
Supplement: Dataset 1 — Fasta file of soybean Di19 protein and conserved domain sequences. [file DataSheet1.ZIP]

Archive with 14 entries (14 files):
- Data Sheet 1.DOC
- Data Sheet 2.DOC
- Data Sheet 3.DOC
- Image 1.TIF
- Image 2.TIF
- Image 3.TIF
- Presentation 1.PDF
- Table 1.XLS
- Table 2.XLS
- Table 3.XLS
- Table 4.XLSX
- Table 5.XLS
- Table 6.XLS
- Table 7.XLS
