# Supplementary material for: The soybean GmDi19-5 interacts with GmLEA3.1 and increases sensitivity of transgenic plants to abiotic stresses
Source: Front Plant Sci. 2015 Mar 24;6:179. doi: 10.3389/fpls.2015.00179 (PMC4371698; doi:10.3389/fpls.2015.00179)
Supplement: Dataset 1 — Fasta file of soybean Di19 protein and conserved domain sequences. [file DataSheet1.ZIP › Table 1.XLS]

## Sheet: Sheet1
List of primers used in this paper.
List of primers used in quantitative real time-PCR analysis of seven GmDi19 genes.
Genes	Forwards primer	Reverse primer
GmDi19-1	TATCTCCCACAACCTCTAAGG	TCAGAAGTCAGGATCAAGGATA
GmDi19-2	AAGTGATCCATGGCTGTCAT	TCAGAAGTCAGGATCAAGGAT
GmDi19-3	GATCTTCATGTATAGTGTCCTCATC	ATTGTCATCAAGTATGGTGGA
GmDi19-4	CTTGGAGGTTCTTCATACTTAGC	AGAATGGTGGACATCAGAAG
GmDi19-5	TGGATCTCGTTGGACATATTACTA	AGCCTTCTCTACTTGATCTTC
GmDi19-6	GCTCATCTACAGGTGCTTCT	CTCGCGCTCTTCAGTACTCA
GmDi19-7	GGTCAAATAGTGTAGCTGCA	TTATTCACCTAACAAAGTTGA
GmActin	ACATTGTTCTTAGTGGTGGCT	CTGTTGGAAGGTGCTGAG
List of primers used in quantitative real time-PCR analysis of stress-related genes in GmDi19 transgenic Arabidopsis.
AtABI1	AGATGGCAAGGAAGCGGATT	CAACCACCACCACACTTATG
AtABI5	CAATAAGAGAGGGATAGCGAACGAG	CGTCCATTGCTGTCTCCTCCA
AtABF3	CTTGGGAGGAATGCTTCAC	GTGGCTGAGTTTGAGCAGTC
AtABF4	AACAACTTAGGAGGTGGTGGTCAT	TGTAGCAGCTGGCGCAGAAGTCAT
AtRAB18	AGATGGCAAGGAAGCGGATT	TTCTTCTCGTGGTGCTCAC
AtSOS2	GGCTTGAAGAAAGTGAGTCTCG	GCTACATAGTTCGGAGTTCCACA
AtTublin	CTCAAGAGGTTCTCAGCAGTA	TCACCTTCTTCATCCGCAGTT
List of primers used for cloning of GmDi19-5 cDNA and plasimid construction of GmDi19-5.
For cloning of GmDi19-5 cDNA	ATGGATTCCGATTCTTGGATTT	TTATAAATTGTCATCAAGTA
For construction of p16318:GmDi19-5	CCCAAGCCTATGGATTCCGATTCTTGGATTT	TGCTCTAGATAACATA TCATCAAGAATG
For construction of pBI121:GmDi19-5	TCCCCCGGGATGGATTCCGATTCTTGGATTT	TACGAGCTCTCATAACATA TCATCAAGAA
For construction of PGmDi19-5:GUS	CCCAAGCTTATTGACCCATTATGAGGTGG	TGCTCTAGAGTGTCTGAATCCCTCTCAAA
For construction of pGBKT7:GmDi19-5	TCCCCCGGGATGGATTCCGATTCTTGGATTT	ATTCTGCAGTCATAACATA TCATCAAGAA
