# Supplementary material for: The soybean GmDi19-5 interacts with GmLEA3.1 and increases sensitivity of transgenic plants to abiotic stresses
Source: Front Plant Sci. 2015 Mar 24;6:179. doi: 10.3389/fpls.2015.00179 (PMC4371698; doi:10.3389/fpls.2015.00179)
Supplement: Dataset 1 — Fasta file of soybean Di19 protein and conserved domain sequences. [file DataSheet1.ZIP › Table 2.XLS]

## Sheet: Sheet1
NLS and NES sequences identified in soybean Di19 family proteins by the PSORT and NetNES softwares.
Name	ID	NLS sequences	NLS Sites	NES sequences	NES Sites	Subcellular localization
GmDi19-1	Glyma03g37530			LELCCHVDL	56	nucleus
GmDi19-2	Glyma19g40150			LELCCHIDL	56	nucleus
GmDi19-3	Glyma10g29030	RKRK	103	LREGNLQ	123	nucleus
		RKGGSYSTLSLLRKELR	108
GmDi19-4	Glyma15g15560	RRRR	97	LQEGALQSL	117	nucleus
		KRKP	179
GmDi19-5	Glyma09g04490	RKRR	97	LREGALHSL	117	nucleus
		RKVGSGSTMSILRKELR	102
GmDi19-6	Glyma07g32120	RRRR	104			nucleus
GmDi19-7	Glyma13g24420	RRRR	104			nucleus
