# Supplementary material for: The soybean GmDi19-5 interacts with GmLEA3.1 and increases sensitivity of transgenic plants to abiotic stresses
Source: Front Plant Sci. 2015 Mar 24;6:179. doi: 10.3389/fpls.2015.00179 (PMC4371698; doi:10.3389/fpls.2015.00179)
Supplement: Dataset 1 — Fasta file of soybean Di19 protein and conserved domain sequences. [file DataSheet1.ZIP › Table 3.XLS]

## Sheet: Sheet1
Nomenclature for Di19s in soybean, Arabidopsis, rice, maize and Brachypodium.
	Name	ID	Chromosome	cDNA	Amino acid	MW(kDa)	pI
Glycine max
	GmDi19-1	Glyma03g37530	3	657	218	24.35	4.66
	GmDi19-2	Glyma19g40150	19	651	216	24.26	4.83
	GmDi19-3	Glyma10g29030	10	660	219	24.35	5.52
	GmDi19-4	Glyma15g15560	15	648	215	24.04	5.51
	GmDi19-5	Glyma09g04490	9	714	237	24.07	5.38
	GmDi19-6	Glyma07g32120	7	702	233	26.13	5.98
	GmDi19-7	Glyma13g24420	13	714	237	26.4	6.12
Arabidopsis thaliana
	AtDi19-1	AT1G56280	1	603	200	22.62	7.62
	AtDi19-2	AT1G02750	1	666	221	25.1	4.76
	AtDi19-3	AT3G05700	3	672	223	24.79	5.4
	AtDi19-4	AT3G06760	3	705	234	25.86	4.92
	AtDi19-5	AT4G02200	4	687	228	26.23	4.86
	AtDi19-6	AT5G26990	5	669	222	24.78	4.85
	AtDi19-7	AT5G49230.	5	636	211	23.49	6.89
Oryza.sativa
	OsDi19-1	Os05g0562200	5	681	226	25.2	5.34
	OsDi19-2	Os05g0358000	5	702	233	25.35	5.27
	OsDi19-3	Os01g0672400	1	741	246	27.8	4.67
	OsDi19-4	Os02g0304900	2	738	245	27.68	6.56
	OsDi19-5	Os01g0971100	1	609	202	23.13	5.20
	OsDi19-6	Os05g0107900	5	627	208	23.64	4.74
Zea mays
	ZmDi19-1	GRMZM5G840013	6	774	257	28.32	5.75
	ZmDi19-2	GRMZM2G160273	5	720	239	27.2	6.67
	ZmDi19-3	GRMZM2G038284	6	690	229	25.3	5.38
	ZmDi19-4	GRMZM2G014066	8	744	247	27.11	5.14
	ZmDi19-5	GRMZM2G069018	3	744	247	27.32	4.96
	ZmDi19-6	GRMZM2G002010	8	399	132	15.18	5.7
Brachypodium distachyon
	BdDi19-1	Bradi2g28040	2	687	228	25.07	5.11
	BdDi19-2	Bradi4g05020	4	663	220	24.89	4.47
	BdDi19-3	Bradi3g11400	3	711	236	26.71	6.45
	BdDi19-4	Bradi2g16670	2	693	230	25.67	5.41
	BdDi19-5	Bradi2g46240	2	756	251	28.39	4.61
	BdDi19-6	Bradi2g61990	2	675	224	25.59	5.69
	BdDi19-7	Bradi2g39370	2	621	206	23.34	4.64
