# Supplementary material for: The soybean GmDi19-5 interacts with GmLEA3.1 and increases sensitivity of transgenic plants to abiotic stresses
Source: Front Plant Sci. 2015 Mar 24;6:179. doi: 10.3389/fpls.2015.00179 (PMC4371698; doi:10.3389/fpls.2015.00179)
Supplement: Dataset 1 — Fasta file of soybean Di19 protein and conserved domain sequences. [file DataSheet1.ZIP › Table 4.XLSX]

## Sheet: Sheet1
Conserved motifs identified in soybean, Arabidopsis, rice, maize, Brachypodium, cotton and wheat Di19 family proteins by MEME software.
Motif No.	Sites	E-value	Amino acid sequence composition of motif	Width (AA)	Di19 subdomain
Motif 1	36	2.5E-591	[ED][FY][PA]CP[FY]CYED[FHY]D[IV]V[SG]LCCH[LI][DE][ED][ED]HP[FV]E[AP]K	29	Zn-finger like 1
Motif 2	35	4.1e-550	[GA][VP]CP[IV]C[SA]x[RK][VI][GT][RKV]D[ML][VL][ANG]HIT[LM]QHG[YHN]L[FL]K[MN][QR]	29	Zn-finger like 2
Motif 3	32	4.9e-281	[KR][EQ][KA]AKR[SA][ET]FVQGL[LV]LST[IL][FL][DG]D	21	FVQL
Motif 4	27	3.2e-218	[TA]LSLL[SR][RK][DE]LR[ED][GA][HN]LQ[SV]LLGG[SG]	21	LLGG
Motif 5	17	1.8e-185	MDS[DE]HW[IS]SRLA[AS]AKR[FQR]Y[AQ][AL]Q	20
Motif 6	15	1.6e-157	[STA][ST]N[ISA][AS][PA]DPLLSS[FL][IG][LC]	34	DPLLSS
Motif 7	12	2e-146	EE[PT]SKS[AP][VS]S[IV]P[DE][DN][ATS]SI[KLR]KE[TA]P[VA]QPW[EK]SSIDSSL[TS]SEEREQ[KR]	41	EERE
Motif 8	27	1.5e-72	[RFG][ML]G[FM][ED][ED][VI][ED][GM][ED][DE][ED]VR[EP]	15	RKRR
Motif 9	26	6.6e-46	R[KR]RR[FLV]R[KR][GPV]GSX	11
Motif 10	5	6.1e-19	[SW]SS[RS][LS][SA]S[AS][SA]RR[YL]QSR[SLY]	15
