# Supplementary material for: The soybean GmDi19-5 interacts with GmLEA3.1 and increases sensitivity of transgenic plants to abiotic stresses
Source: Front Plant Sci. 2015 Mar 24;6:179. doi: 10.3389/fpls.2015.00179 (PMC4371698; doi:10.3389/fpls.2015.00179)
Supplement: Dataset 1 — Fasta file of soybean Di19 protein and conserved domain sequences. [file DataSheet1.ZIP › Table 5.XLS]

## Sheet: Sheet1
Phosphorylation sites predicted in soybean Di19 family proteins by NetPhos 2.0 Server softwares.
Name	ID	Serine Sites	Threonine Sites	Tyrosine Sites
GmDi19-1	Glyma03g37530	15	1	2
GmDi19-2	Glyma19g40150	14	1	1
GmDi19-3	Glyma10g29030	15	0	1
GmDi19-4	Glyma15g15560	16	0	2
GmDi19-5	Glyma09g04490	15	0	2
GmDi19-6	Glyma07g32120	9	2	1
GmDi19-7	Glyma13g24420	8	2	1
