# Supplementary material for: The soybean GmDi19-5 interacts with GmLEA3.1 and increases sensitivity of transgenic plants to abiotic stresses
Source: Front Plant Sci. 2015 Mar 24;6:179. doi: 10.3389/fpls.2015.00179 (PMC4371698; doi:10.3389/fpls.2015.00179)
Supplement: Dataset 1 — Fasta file of soybean Di19 protein and conserved domain sequences. [file DataSheet1.ZIP › Table 6.XLS]

## Sheet: Sheet1
Prediction cis-elements of GmD119s with database analysis
Element	Element core sequence	Function	GmDi19-1	GmDi19-2	GmDi19-3	GmDi19-4	GmDi19-5	GmDi19-6	GmDi19-7
ABRERATCAL	MACGYGB	response to calcium ion	0	0	0	0	0	0	3
AMYBOX1	TAACARA	response to sugar repression signals	5	1	2	4	0	0	0
ABRE	ACGTG	response to drought and ABA signals	0	0	2	0	0	0	3
CGACGO SAMY3	CGACG	response to sugar repression signals	0	0	1	0	0	0	0
CGCGBOXAT	VCGCGB	response to multiple signals	0	0	0	0	0	0	0
CPBCSPOR	TATTAG	response to CTK signal	0	0	3	1	4	0	2
CURECORECR	GTAC	copper and oxygen signals	6	6	0	2	10	4	6
DRE	ACCGAGA/ACCGAC	response to drought and ABA signals	0	0	0	6	0	0	0
GATABOX	GATA	response to light signals	19	13	14	7	13	12	16
GT1CONSENSUS	GRWAAW	response to light signals	20	19	20	19	18	14	24
GT1GMSCAM4	GAAAAA	response to pathogen and salt	6	10	5	4	5	6	8
GA REAT	TAACAAR	response to GA signals	4	2	2	4	1	1	0
IBOXCORE	GATAA	response to light signals	8	8	3	3	4	3	6
INRNTPSADB	YTCANTYY	response to light signals	4	6	0	9	6	3	6
LTRE	CCGAC	response to low temperature	1	0	0	3	0	0	0
MYBGAH V	TAACAAA	response to sugar repression signals	3	1	2	4	0	0	0
MYB	WAACCA/YAACKG/CTAACCA/CNGTTR	response to drought and ABA signals	2	4	4	4	2	0	1
MYBAT	WAACCA	response to ABA signals	4	2	5	3	2	5	2
MYC	CANNTG	response to drought, ABA and cold signals	9	0	0	0	0	0	0
MYCATERD1	CATGTG	response to ABA signals	1	1	0	0	0	2	0
M YCATR D2 2	CACATG	response to ABA signals	1	1	0	0	0	2	0
NTBBF1ARROB	ACTTTA	response to auxin signal	2	0	0	2	4	2	2
PYRIMID IN EBOXOSRAMY1A	CCTTTT	response to sugar repression signals	1	1	0	0	4	1	2
TAAAGSTKST1	TAAAG	regulate guard cell-specific gene expression	9	6	3	0	7	6	5
WBOXATNPR1	TTGAC	response to SA signals	2	4	7	3	4	3	4
WBOXHVISO1	TGACT	response to sugar induction signals	2	5	5	2	5	2	4
WBOXNTERF3	TGACY	response to wound induction signals	2	11	7	1	7	4	4
WBBOXPCWRKY1	TTTGACY	response to sugar induction signals	1	0	3	0	0	0	0
WRKY71OS	TGAC	response to sugar induction signals	5	14	17	3	10	6	5
