# Supplementary material for: The soybean GmDi19-5 interacts with GmLEA3.1 and increases sensitivity of transgenic plants to abiotic stresses
Source: Front Plant Sci. 2015 Mar 24;6:179. doi: 10.3389/fpls.2015.00179 (PMC4371698; doi:10.3389/fpls.2015.00179)
Supplement: Dataset 1 — Fasta file of soybean Di19 protein and conserved domain sequences. [file DataSheet1.ZIP › Table 7.XLS]

## Sheet: Sheet1
Expression profile of Arabidopsis Di19 genes in response to various stress treatments.
Stress	AtDi19-1	AtDi19-6	AtDi19-4	AtDi19-2	AtDi19-5
Drought root 0 hour	0	0	0	0	0
Drought root after 15 minutes	0.21	-0.14	0.26	-0.09	0.34
Drought root after 30 minutes	-0.2	-0.04	0.68	-0.13	0.65
Drought root after 1 hour	-0.16	0.31	0.49	0.33	0.27
Drought root after 3 hours	-0.16	-0.07	0.03	-0.21	-0.25
Drought root after 6 hours	-0.35	0.09	0.14	-0.03	-0.05
Drought root after 12 hours	-0.21	-0.19	-0.05	-0.27	-0.09
Drought root after 24 hours	-0.1	-0.12	0.07	-0.22	0
Drought shoot 0 hour	0	0	0	-0.01	0
Drought shoot after 15 minutes	-0.33	-0.3	-0.13	-0.76	-0.29
Drought shoot after 30 minutes	-0.28	-0.14	0.17	-0.26	0.58
Drought shoot after 1 hour	0.01	-0.06	0.83	-0.03	0.71
Drought shoot after 3 hours	-0.27	0.08	0.14	-0.17	-0.48
Drought shoot after 6 hours	0.17	0.13	0.97	-0.01	-0.02
Drought shoot after 12 hours	-0.09	0.06	-0.02	-0.13	0.34
Drought shoot after 24 hours	0.46	-0.06	-0.02	-0.06	-0.47
Stress	AtDi19-1	AtDi19-6	AtDi19-4	AtDi19-2	AtDi19-5
Heat root 0 hour	0	0	0	0	0
Heat root after 15 minutes	0.18	0.06	0.35	0.1	-0.29
Heat root after 1 hour	-0.05	0.13	0.4	0.26	0.12
Heat root after 30 minutes	-0.18	-0.01	0.17	0.23	-0.05
Heat root after 3 hours	0.13	0.45	1.01	0.19	-0.48
Heat root after 4 hours	0.29	0.39	0.82	0.41	-0.23
Heat root after 6 hours	-0.29	-0.13	-0.1	-0.03	-0.07
Heat root after 12 hours	0.06	0.21	0.25	0.36	0.22
Heat root after 24 hours	0.1	0.12	0.49	0.46	0.27
Heat shoot 0 hour	0	0	0	-0.01	0
Heat shoot after 15 minutes	0.06	-0.06	0.09	-0.12	-0.1
Heat shoot after 30 minutes	0.17	-0.05	-0.08	-0.14	-0.42
Heat shoot after 1 hour	0.28	0.07	0.44	-0.01	-0.81
Heat shoot after 3 hours	0.28	0.59	1.23	0.53	-0.91
Heat shoot after 4 hours	0.58	0.14	-0.62	0.6	-0.16
Heat shoot after 6 hours	0.23	-0.05	-0.23	0.35	0.06
Heat shoot after 12 hours	0.13	0.03	0.03	0.43	0.74
Heat shoot after 24 hours	0.19	-0.08	0.06	0.21	0
Stress	AtDi19-1	AtDi19-6	AtDi19-4	AtDi19-2	AtDi19-5
Oxidative root 0 hour	0	0	0	0	0
Oxidative root after 30 minutes	-0.14	0.08	0.01	0.17	-0.1
Oxidative root after 1 hour	-0.04	0.25	-0.08	0.42	-0.03
Oxidative root after 3 hours	0.43	0.04	-0.11	-0.04	-0.26
Oxidative root after 6 hours	0.15	0	0.05	0.1	-0.18
Oxidative root after 12 hours	0.09	0.08	0.02	0.06	0
Oxidative root after 24 hours	0.16	-0.08	0.36	0.33	0.24
Oxidative shoot 0 hour	0	0	0	-0.01	0
Oxidative shoot after 30 minutes	-0.29	0.03	0.12	-0.18	-0.1
Oxidative shoot after 1 hour	0.02	-0.1	0.14	0.07	0.05
Oxidative shoot after 3 hours	-0.12	-0.15	0.14	-0.03	0.13
Oxidative shoot after 6 hours	0.26	-0.02	-0.07	-0.04	0.26
Oxidative shoot after 12 hours	0.03	-0.21	-0.08	0.24	0.37
Oxidative shoot after 24 hours	-0.04	-0.17	0.03	0.6	0.12
Stress	AtDi19-1	AtDi19-6	AtDi19-4	AtDi19-2	AtDi19-5
Osmotic root 0 hour	0	0	0	0	0
Osmotic root after 30 minutes	-0.4	-0.06	0.42	0.19	0.41
Osmotic root after 1 hour	-0.22	0.42	0.77	0.45	0.26
Osmotic root after 3 hours	-0.08	0.11	0.43	0.28	-0.24
Osmotic root after 6 hours	-0.29	0.07	0.67	0.3	-0.03
Osmotic root after 12 hours	0.07	-0.11	0.88	0.36	-0.1
Osmotic root after 24 hours	0.11	-0.05	0.65	0.34	-0.12
Osmotic shoot 0 hour	0	0	0	-0.01	0
Osmotic shoot after 30 minutes	-0.32	0.15	0.07	0.16	-0.12
Osmotic shoot after 1 hour	-0.3	-0.05	0.6	0.09	1.53
Osmotic shoot after 3 hours	-0.51	-0.05	0.56	0.12	0.47
Osmotic shoot after 6 hours	0.12	0.04	0.15	0.31	0.2
Osmotic shoot after 12 hours	0.13	0.04	0.27	0.43	0.42
Osmotic shoot after 24 hours	0.5	0.17	-0.15	0.74	-0.7
Stress	AtDi19-1	AtDi19-6	AtDi19-4	AtDi19-2	AtDi19-5
Salt root 0 hour	0	0	0	0	0
Salt root after 30 minutes	0.05	0.09	0.58	0.18	0.53
Salt root after 1 hour	-0.13	0.23	0.72	0.42	0.83
Salt root after 3 hours	-0.67	-0.18	0.93	0.56	1.54
Salt root after 6 hours	-1.05	-0.27	1.78	0.81	2.44
Salt root after 12 hours	-0.61	-0.29	0.94	0.46	0.97
Salt root after 24 hours	-0.37	-0.23	0.82	0.15	0.57
Salt shoot 0 hour	0	0	0	-0.01	0
Salt shoot after 30 minutes	-0.26	0.28	0.1	0.21	-0.09
Salt shoot after 1 hour	0.31	0.05	0.29	0.12	0.08
Salt shoot after 3 hours	-0.01	-0.15	0.42	-0.04	-0.23
Salt shoot after 6 hours	0.11	0.13	0.14	-0.16	-0.15
Salt shoot after 12 hours	0.07	-0.1	0.39	-0.15	0.05
Salt shoot after 24 hours	0.31	-0.03	0.13	-0.17	-0.83
Stress	AtDi19-1	AtDi19-6	AtDi19-4	AtDi19-2	AtDi19-5
Cold root 0 hour	0	0	0	0	0
Cold root after 30 minutes	0.16	0.02	-0.21	0	-0.2
Cold root after 1 hour	-0.01	0.06	-0.08	0.3	0.01
Cold root after 3 hours	-0.05	-0.18	-0.08	-0.38	0.05
Cold root after 6 hours	0.05	-0.16	0.21	-0.24	0.74
Cold root after 12 hours	-0.21	-0.37	0.05	0.05	0.75
Cold root after 24 hours	-0.12	-0.72	0.43	0.4	0.52
Cold shoot 0 hour	0	0	0	-0.01	0
Cold shoot after 30 minutes	-0.18	0.03	-0.03	0.23	-0.25
Cold shoot after 1 hour	-0.12	0.12	0.42	0.16	-0.06
Cold shoot after 3 hours	-0.34	-0.06	0.56	0.09	1.17
Cold shoot after 6 hours	-0.03	-0.44	0.87	-0.28	1.41
Cold shoot after 12 hours	-0.35	-1.13	0.46	-0.28	0.95
Cold shoot after 24 hours	-0.42	-1.28	0.21	0.46	-0.57
Stress	AtDi19-1	AtDi19-6	AtDi19-4	AtDi19-2	AtDi19-5
Oxidative root 0 hour	0	0	0	0	0
Oxidative root after 30 minutes	0.17	-0.1	0.08	-0.14	0.01
Oxidative root after 1 hour	0.42	-0.03	0.25	-0.04	-0.08
Oxidative root after 3 hours	-0.04	-0.26	0.04	0.43	-0.11
Oxidative root after 6 hours	0.1	-0.18	0	0.15	0.05
Oxidative root after 12 hours	0.06	0	0.08	0.09	0.02
Oxidative root after 24 hours	0.33	0.24	-0.08	0.16	0.36
Oxidative shoot 0 hour	-0.01	0	0	0	0
Oxidative shoot after 30 minutes	-0.18	-0.1	0.03	-0.29	0.12
Oxidative shoot after 1 hour	0.07	0.05	-0.1	0.02	0.14
Oxidative shoot after 3 hours	-0.03	0.13	-0.15	-0.12	0.14
Oxidative shoot after 6 hours	-0.04	0.26	-0.02	0.26	-0.07
Oxidative shoot after 12 hours	0.24	0.37	-0.21	0.03	-0.08
Oxidative shoot after 24 hours	0.6	0.12	-0.17	-0.04	0.03
